# Supplementary material for: Point-of-Care Ultrasonography as an Extension of the Physical Examination for Abdominal Pain in the Emergency Department: The Diagnosis of Small-Bowel Volvulus as a Rare Complication after Changing the Feeding Jejunostomy Tube
Source: Diagnostics (Basel). 2022 May 6;12(5):1153. doi: 10.3390/diagnostics12051153 (PMC9140157; doi:10.3390/diagnostics12051153)
Supplement: Supplementary file 1 [file diagnostics-12-01153-s001.zip]

Archive with 2 entries (2 files):
- video S1 echo with label2.0.mp4
- video S2 CT with label 2.0.mp4
